# Supplementary material for: Sociodemographic Factors and Childhood Growth: Associations with Environmental Sanitation Phases
Source: Int J Environ Res Public Health. 2026 Jan 20;23(1):128. doi: 10.3390/ijerph23010128 (PMC12840589; doi:10.3390/ijerph23010128)
Supplement: Supplementary file 1 [file ijerph-23-00128-s001.zip]

Archive with 1 entries (1 files):
- ijerph-3941665-supplementary.pdf
